# Supplementary material for: Total proximal tibial osteotomy and cranial closing wedge ostectomy for treating concomitant medial patellar luxation and cranial cruciate ligament disease in dogs with excessive tibial torsion
Source: PLoS One. 2025 Jul 22;20(7):e0327247. doi: 10.1371/journal.pone.0327247 (PMC12282906; doi:10.1371/journal.pone.0327247)
Supplement: S1 File — (XLSX) [file pone.0327247.s001.xlsx]

## Sheet: Planilha1
PATIENT	SPECIES	BREED	SEX	AGE	BODY WEIGHT	AFFECTED LIMB	CLINICAL SIGN	PATELLAR LUXATION	DEGREE	CCLD	FEMORAL DEVIATION	WHICH FEMORAL DEVIATION?	FEMORAL SURGERY?	FEMORAL TECHNIQUE	TROCHLEOPLASTY	WHICH TROCHLEOPLASTY?	PATELLAR GROOVE REPLACEMENT?	TIBIAL DEVIATION?	WHICH TIBIAL DEVIATION?	TIBIAL TUBEROSITY TRANSLATION	PREOPERATIVE TPA	SURGICAL TECHNIQUE	SURGICAL IMPLANTS	WEIDGE HEIGHT	POSTSURGICAL TPA	JIG ADOPTION	PREOPERATIVE IMAGGING PLANNING	SUBJECTIVE POSTOPERATIVE TIBIAL TORSION EVALUATION (º)	PREVENTIVE ANTIROTATIONAL SUTURE	PREVENTIVE ANTIROTATIONAL EXTENAL FIXATOR	POSTOPERATIVE COMPLICATIONS	WHICH COMPLICATION?	POSTOPERATIVE COMPLICATION DIAGNOSIS TIME FRAME	RADRIOGRAPHIC BONE HEALLING
1	CANINE	POMERANIAN	F	1Y 8M	2,5KG	RIGHT	NO WEIGHT-BEARING	YES	4	YES	NO		NO	-	YES	WEDGE-SHAPED	NO	YES	TORSION 22	5,65MM	28	PTO + CCWO	V1800	CCWO 5MM (28 GRAUS)	4	YES	CT	0 to 5	NO	NO	YES	PATELLAR RELUXATION - UNDERGONE REINTERVENTION THROUGH ANTIROTATIONAL TECHNIQUE	30 DAYS POSTSURGICAL	60
2	CANINE	POMERANIAN	M	7Y 7M	3,3KG	RIGHT	NO WEIGHT-BEARING	YES	4	YES	NO		NO		NO		YES	YES	TORSION >20º		15	PTO + CCWO	V1800	CCWO 3MM (15 GRAUS	7	YES	RADIOGRAPHY	5 to 10	NO	NO	YES	PATELLAR RELUXATION - UNDERGONE REINTERVENTION THROUGH ANTIROTATIONAL TECHNIQUE	30 DAYS POSTSURGICAL	120
3	CANINE	POMERANIAN	F	2Y	3KG	RIGHT	LAMENESS	YES	3	YES	YES	TORSION 12º	YES	DETORSIONAL	NO		NO	YES	TORSION 23	6,5MM	23	PTO + CCWO	V2001	CCWO 2,5MM (23 GRAUS)	8.5	YES	RADIOGRAPHY	5 negative to 0	NO	NO	NO			60
4	CANINE	POMERANIAN	M	1Y	5,5KG	RIGHT	NO WEIGHT-BEARING	YES	4	YES	YES	VARUS 22º	YES	DFO	YES	WEDGE-SHAPED	NO	YES	TORSION >20º		26.7	PTO + CCWO	V1800	CCWO 5,2MM (26,7GRAUS)	6.5	YES	RADIOGRAPHY	5 to 10	NO	NO	YES	PATELLAR RELUXATION - UNDERGONE REINTERVENTION THROUGH ANTIROTATIONAL TECHNIQUE	30 DAYS POSTSURGICAL	60
5	CANINE	POMERANIAN	F	4Y	5,1KG	RIGHT	LAMENESS	YES	3	YES	NO		NO		NO		NO	YES	TORSION >20º		23	PTO + CCWO	V1801	CCWO 6,5MM (23 GRAUS)	5	YES	RADIOGRAPHY	5 negative to 0	NO	NO	YES	PATELLAR RELUXATION - UNDERGONE REINTERVENTION THROUGH ANTIROTATIONAL TECHNIQUE	30 DAYS POSTSURGICAL	120
6	CANINE	POMERANIAN	M	6Y	6,7KG	RIGHT	LAMENESS	YES	4	YES	NO		NO		YES	WEDGE-SHAPED	NO	YES	TORSION 30º	5,67MM	25	PTO + CCWO	V2001	CCWO 7,2MM (25 GRAUS)	5	YES	CT	0 to 5	NO	NO	NO			60
7	CANINE	POMERANIAN	M	11M	4KG	RIGHT	LAMENESS	YES	2	YES	NO		NO		NO		NO	YES	TORSION 22º	5MM	22	PTO + CCWO	V1800	CCWO 2,48MM (22 GRAUS)	8.5	YES	CT	5 negative to 0	NO	NO	NO			60
8	CANINE	BOSTON TERRIER	M	11M	8,5KG	LEFT	LAMENESS	YES	2	YES	NO		NO		NO		NO	YES	TORSION >20º		25	PTO + CCWO	V2001	CCWO 5,7MM (25 GRAUS)	6.3	YES	RADIOGRAPHY	5 to 10	NO	NO	NO			60
9	CANINE	POMERANIAN	M	5Y	2,5KG	LEFT	LAMENESS	YES	2	YES	NO		NO		YES	WEDGE-SHAPED	NO	YES	TORSION >20º		18	PTO + CCWO	V1800	CCWO 2,62MM (18 GRAUS)	9	YES	RADIOGRAPHY	5 negative to 0	NO	NO	NO			60
10	CANINE	POMERANIAN	F	1Y	6KG	RIGHT	LAMENESS	YES	2	YES	NO		NO		YES	WEDGE-SHAPED	NO	YES	TORSION >20º		20	PTO + CCWO	V1801	CCWO 4,9MM (20 GRAUS)	4.5	YES	RADIOGRAPHY	10 negative to 5 negative	YES	NO	NO			60
11	CANINE	POMERANIAN	M	2Y	4KG	RIGHT	LAMENESS	YES	3	YES	NO		NO		YES	WEDGE-SHAPED	NO	YES	TORSION >20º		17	PTO + CCWO	V1801	CCWO 2,3MM (17 GRAUS)	6	YES	RADIOGRAPHY	0 to 5	NO	NO	NO			60
12	CANINE	MIXED-BREED	F	1Y 6M	6,4KG	RIGHT	NO WEIGHT-BEARING	YES	4	YES	YES	VARUS 18,7º + TORSION 17,7º	YES	DFO + DETORSIONAL	YES	CHONDROPLASTY	NO	YES	TORSION 66º	7,3MM	31	PTO + CCWO	V2001	CCWO 7MM	10	YES	CT	0 to 5	NO	YES	NO			60
13	CANINE	POMERANIAN	M	1Y	1KG	LEFT	LAMENESS	YES	4	YES	NO		NO		YES	WEDGE-SHAPED	NO	YES	TORSION >20º		21.5	PTO + CCWO	V3201	CCWO 4,1MM (21,5 GRAUS)	17	YES	RADIOGRAPHY	5 negative to 0	NO	NO	NO			60
14	CANINE	ITALIAN GREYHOUND	M	1Y	2KG	LEFT	LAMENESS	YES	4	YES	NO		NO		YES	CHONDROPLASTY	NO	YES	TORSION >20º		30.5	PTO + CCWO	FOCUS	CCWO 5,2mm (30,5 graus)	18	YES	RADIOGRAPHY	0 to 5	NO	NO	YES	IATROGENIC TIBIAL VALGUS	IMMEDIATE POSTOPERATIVE	60
15	CANINE	POMERANIAN	M	1Y	3,2KG	LEFT	NO WEIGHT-BEARING	YES	4	YES	NO		NO		YES	WEDGE-SHAPED	NO	YES	TORSION >20º		24	PTO + CCWO	V1800 + TENSION BAND	CCWO 4MM (24 GRAUS)	9	YES	RADIOGRAPHY	0 to 5	NO	YES	NO			60
16	CANINE	YORKSHIRE	M	5Y 10M	6KG	RIGHT	LAMENESS	YES	4	YES	YES	VARUS 8,5º	YES	DFO	YES	WEDGE-SHAPED	NO	YES	TORSION 25º	5,66MM	26.6	PTO + CCWO	V2001	CCWO 8,5MM (26,6 GRAUS)	2.5	YES	CT	10 negative to 5 negative	NO	NO	NO			30
17	CANINE	YORKSHIRE	M	2Y	3,1KG	LEFT	LAMENESS	YES	3	YES	YES	VARUS 7º	YES	DFO	YES	WEDGE-SHAPED	NO	YES	TORSION 21º	7MM	24	PTO + CCWO	V1801	CCWO 5,3MM (24 GRAUS)	7.5	YES	CT	0 to 5	YES	NO	NO			60
18	CANINE	POMERANIAN	M	6M	1,8KG	RIGHT	LAMENESS	YES	4	YES	NO		NO		YES	WEDGE-SHAPED	NO	YES	TORSION 27,5º	5,26MM	19.2	PTO + CCWO	V1801	CCWO 3,8MM (19,2 GRAUS)	8	YES	RADIOGRAPHY	5 negative to 0	NO	NO	NO			60
19	CANINE	MALTESE	M	6Y	6,3KG	RIGHT	LAMENESS	YES	3	YES	YES	VARUS 5,7º + TORSION 28º	YES	DFO + DETORSIONAL	YES	WEDGE-SHAPED	NO	YES	TORSION 23º	6,6 MM	28	PTO + CCWO	V2001	CCWO 7,9MM (28 GRAUS)	8.5	YES	CT	0 to 5	NO	NO	NO			90
20	CANINE	CAVALIER KING	F	4Y	15KG	LEFT	LAMENESS	YES	3	YES	YES	VARUS 11,5º + TORSION 30º	YES	DFO	YES	WEDGE-SHAPED	NO	YES	TORSION 21º	3,56MM	27	PTO + CCWO	V3021	CCWO 10MM (27 GRAUS)	4.5	YES	CT	0 to 5	NO	NO	NO			60
21	CANINE	POMERANIAN	M	5Y 4M	5,2KG	RIGHT	NO WEIGHT-BEARING	YES	4	YES	YES	VARUS 14,2º + TORSION 28º	YES	DFO + DETORSIONAL	YES	WEDGE-SHAPED	NO	YES	TORSION 19,3º	2,66MM	29	PTO + CCWO	V1801	CCWO 6MM (29 GRAUS)	2	YES	CT	0 to 5	NO	NO	NO			90
22	CANINE	POMERANIAN	M	1Y	6KG	RIGHT	LAMENESS	YES	3	YES	YES	VARUS 8,3º	YES	DFO	YES	WEDGE-SHAPED	NO	YES	TORSION 30º	6MM	25.4	PTO + CCWO	V2001	CCWO 3,7MM (25,4 GRAUS)	7	YES	CT	0 to 5	NO	NO	NO			90
23	CANINE	POMERANIAN	F	2Y 9M	4,6KG	RIGHT	LAMENESS	YES	3	YES	YES	VARUS 4,5º	YES	DFO	YES	WEDGE-SHAPED	NO	YES	TORSION 25º	4,85MM	20	PTO + CCWO	V1800	CCWO 4,6MM (20 GRAUS)	4.5	YES	CT	10 negative to 5 negative	NO	NO	NO			90
24	CANINE	POMERANIAN	M	4Y	7KG	LEFT	NO WEIGHT-BEARING	YES	4	YES	YES	VARUS 11,4º + TORSION 12,6º	YES	DFO	YES	WEDGE-SHAPED	NO	YES	TORSION 31,5º	6,67MM	28.2	PTO + CCWO	V1800	CCWO 7,6MM (28,2 GRAUS)	4.3	YES	CT	5 negative to 0	NO	NO	NO			90
25	CANINE	POMERANIAN	M	3Y	4KG	LEFT	LAMENESS	YES	3	YES	YES	VARUS 12,7º	YES	DFO	YES	WEDGE-SHAPED	NO	YES	TORSION >20º		9.2	PTO + CCWO	V1800	CCWO 1,3MM (7,2 GRAUS)	6	YES	RADIOGRAPHY	5 negative to 0	NO	NO	NO			60
26	CANINE	POMERANIAN	F	2Y 9M	3KG	LEFT	LAMENESS	YES	3	YES	YES	VARUS 7,4º	YES	DFO	YES	WEDGE-SHAPED	NO	YES	TORSION 30º	5,3MM	17.5	PTO + CCWO	V1800	CCWO 2,72MM (17,5 GRAUS)	7.2	YES	CT	0 to 5	NO	NO	NO			90
27	CANINE	MIXED-BREED	F	11M	1,3KG	LEFT	LAMENESS	YES	4	YES	YES	VARUS 20,2º	YES	DFO	YES	WEDGE-SHAPED	NO	YES	TORSION 30º	4,8MM	18	PTO + CCWO	V1800	CCWO 1,55MM (18 GRAUS)	7	YES	CT	10 negative to 5 negative	NO	NO	NO			30
28	CANINE	POODLE	M	10Y	2,3KG	RIGHT	LAMENESS	YES	3	YES	NO		NO		YES	WEDGE-SHAPED	NO	YES	TORSION 22º	4MM	26	PTO + CCWO	V1801	CCWO 5,6MM (26 GRAUS)	6	YES	CT	0 to 5	YES	NO	NO			90
29	CANINE	POMERANIAN	F	3Y 2M	5,1KG	RIGHT	LAMENESS	YES	3	YES	NO		NO		YES	WEDGE-SHAPED	NO	YES	TORSION 24º	5,2MM	18	PTO + CCWO	V1801	CCWO 5,1MM (18 GRAUS)	8.5	YES	CT	5 negative to 0	YES	NO	NO			90
30	CANINE	MALTESE	M	6Y	6,7KG	LEFT	LAMENESS	YES	3	YES	YES	VARUS 6,5º	YES	DFO	NO		NO	YES	TORSION 23,5º	4,8MM	34	PTO + CCWO + MCCWO	V1801	CCWO 9MM (34 GRAUS) + MCCWO 2,5MM (17 GRAUS)	6.5	YES	CT	5 to 10	YES	NO	NO			60
31	CANINE	CAVALIER KING	F	1Y 8M	10,5KG	LEFT	LAMENESS	YES	3	YES	YES	VARUS 9º	YES	DFO	YES	WEDGE-SHAPED	NO	YES	TORSION 23º	8,4MM	25	PTO+ CCWO	V2005	CCWO 9,1MM (25 GRAUS)	4	YES	CT	0 to 5	YES	NO	NO			60
																												OBS: NEGATIVE VALUES REFER TO INTERNAL TIBIAL TORSION
